# Supplementary material for: Crop use structures resource selection strategies for African elephants in a human‐dominated landscape
Source: Ecol Evol. 2024 Jun 25;14(6):e11574. doi: 10.1002/ece3.11574 (PMC11196896; doi:10.1002/ece3.11574)
Supplement: Supplementary file 1 — Data S1 [file ECE3-14-e11574-s001.zip]

Archive with 2 entries (2 files):
- SM_AgRSF Code_Hahn.R
- SM1_LandcoverLayer_Hahn.docx
