# Supplementary material for: Crop use structures resource selection strategies for African elephants in a human‐dominated landscape
Source: Ecol Evol. 2024 Jun 25;14(6):e11574. doi: 10.1002/ece3.11574 (PMC11196896; doi:10.1002/ece3.11574)
Supplement: Supplementary file 1 — Data S1 [file ECE3-14-e11574-s001.zip › SM_AgRSF Code_Hahn.R]

##### Resource Selection Model (Third Order Selection) #####

library(amt)
library(tidyverse)
library(sjPlot)
library(terra)
library(sf)
library(parallel)
library(tictoc)
library(lubridate)
library(betareg)
library(MuMIn)

theme_set(  theme_bw() + # set theme with no legend of strip text
              theme(#panel.grid.major = element_blank(),
                    #panel.grid.minor = element_blank(), 
                    strip.background = element_blank(),
                    panel.border = element_rect(colour = "black"),
                    strip.text = element_text(size = 12),
                    legend.text = element_text(size = 10),
                    axis.line = element_line(colour = "black"), axis.title=element_text(size=14), axis.text = element_text(size=12))
)


set.seed(1)

##### 1a. Prepare Data #####

# read data 
track <- as.data.frame(data.table::fread("./movdata/GMEcollars_RSF.csv"))

##### 1b. Generate random samples #####

## make random points for RSF
# set cores
cores = 7

# create random points - build mcp and random points by season
{tic()
  rand.factor = 30 # 30:1 unused:used
  avail <- split(track, list(track$subject_year, track$season)) # split variable (subject_name or subject_year)
  avail <- avail[sapply(avail, function(x) dim(x)[1]) > 0] # remove empty dataframes
  avail <- parallel::mclapply(avail, function(x) {
    set.seed(1)
    rp <- x %>% amt::random_points(n = nrow(.)*rand.factor, hr = 'mcp') #
    rp$subject_name = unique(x$subject_name)
    rp$subject_year = unique(x$subject_year) # update this by the split variable
    rp$subject_sex = unique(x$subject_sex)
    rp$tactic.season = unique(x$tactic.season)
    rp$season = unique(x$season)
    rp$region = unique(rp$region)
    return(rp) }, mc.cores = cores)
toc()}

avail <- do.call(rbind, avail)
avail <- filter(avail, case_ == FALSE)

# create day/night for available points
set.seed(1)
tod <- sample(c(0,1), nrow(avail), replace = TRUE, prob = c(0.5, 0.5))
avail$tod <- tod

# combine used and available
used <- track %>% mutate(case_ = "TRUE") %>%
  select(c(case_,x_,y_,subject_name,subject_year,subject_sex,tactic.season,season,tod))
rsf.df <- as.data.frame(rbind(used, avail))

# fix sorting after rbind (subject_name/subject_year)
rsf.df <- rsf.df %>% group_by(subject_name, subject_year, case_) %>% arrange(.by_group = T)


##### Fit Individual-level RSF #####

## Used-Available dataset with covariate extraction
rsf.ext <- as.data.frame(data.table::fread("./movdata/GMEcollars_RSF_ext.rds"))

## Run in parallel 
# fit model

{tic()
  split <- split(rsf.ext, rsf.ext$SYS) # subject_name or subject_year
  split <- split[sapply(split, function(x) dim(x)[1]) > 0] # remove empty dataframes
  m.ind.rsf <- lapply(split, function(x)
    # fit top model
    glm(case_ ~ ag*tod + cover20 + cover2070 + cover70 + slope + ndviCoV + drains + prop.settlement.250 +
          dist2roads.primary + dist2roads.secondary + dist2paedge, data = x, family = 'binomial'))
toc()}
remove(split)

# get table of estimates for each individual
id.est.rsf <- lapply(m.ind.rsf, function(x) 
  tab <- x %>% broom::tidy() %>%
    mutate(
      ymin = estimate - 1.96 * std.error,
      ymax = estimate + 1.96 * std.error
    ))
id.est.rsf <- dplyr::bind_rows(id.est.rsf, .id = "SYS")

# add other ele metadata (sex, ag tactic, etc.)
t <- rsf.ext %>% group_by(SYS, subject_year, subject_name, subject_sex, tactic.season, tactic.season.new, region, season, 
                          ag.avail, ag.avail.season) %>% tally() %>% dplyr::select(-n)
id.est.rsf <- merge(id.est.rsf, t, by = c('SYS'))

# remove intercept
id.est.rsf <- filter(id.est.rsf, term != '(Intercept)')

# test variance inflation factors
id.vif.rsf <- lapply(m.ind.rsf, function(x) {
  t <- car::vif(x)
  vif <- as.data.frame(cbind(names(t), unname(t))) })
t <- dplyr::bind_rows(id.vif.rsf, .id = "SYS")
t <- as.data.frame(t)


##### K-Fold Cross Validation #####
# TODO: Switch to mclapply for faster run
set.seed(1)

## logistic regression based on 5-fold cross-validation 
library(caret)
trainControl <- trainControl(
  method = "cv",
  number = 5,
  returnData = FALSE
)

form = case_ ~ ag*tod + cover20 + cover2070 + cover70 + slope + ndviCoV + drains + scale(prop.settlement.250) +
  scale(dist2roads.primary) + scale(dist2roads.secondary) + scale(dist2paedge)

{tic()
  levels(rsf.ext$case_) = c('no','yes')
  split <- split(rsf.ext, rsf.ext$SYS) # subject_name or subject_year
  split <- split[sapply(split, function(x) dim(x)[1]) > 0] # remove empty dataframes
  cv.ind.rsf <- lapply(split, function(x)
    train(form, data = x, 
          family = 'binomial',
          method = 'glm',
          trControl = trainControl))
  toc()}
remove(split)


##### Random Forest #####


### Prep data ###

# create RF table - pivot wider
wide <- id.est.rsf %>% select(-c("std.error","statistic","p.value","ymin","ymax","subject_name")) %>%
  pivot_wider(names_from = term, values_from = estimate) %>%
  #filter(season == 'dry') %>%
  mutate_at(.vars = c('season','region'), .funs = as.factor)

check <- complete.cases(wide)
wide <- wide[check == TRUE,]

wide <- wide[wide$SYS != 'Limo-2019.wet',]

colnames(wide) <- c("SYS","subject_year","subject_sex","tactic.season","tactic.season.new","region","season","ag.avail","ag.avail.season","ag","cover20","cover2070","cover70","slope",
                    "ndviCoV","drains","prop.settlement.250","dist2roads.primary","dist2roads.secondary","dist2paedge",'ag.tod')

dim(wide)

## Add additional coveriates
# name and year
wide$subject_name <- stringr::str_extract(wide$subject_year, "[^-]+")
wide$year <- stringr::str_extract(wide$subject_year, '\\b\\w+$')

# movdata reference for difference calcs
movdata <- ref %>% filter(case_ == TRUE) %>% group_by(subject_year, season)

# difference in ag pct 
pct.ag <- movdata %>% summarise(pct.ag = round(mean(as.numeric(as.character(ag))),4))
wide <- merge(wide, pct.ag, by = c('subject_year','season'))

# difference in landuse type
pct.landuse <- movdata %>% group_by(subject_year, season, landuse, .drop = FALSE) %>% summarise(n = n()) %>% mutate(pct.landuse = n/sum(n))
pct.up <- filter(pct.landuse, landuse == 1) %>% select(-c(landuse, n)) %>% rename(pct.up = pct.landuse)
wide <- merge(wide, pct.up, by = c('subject_year','season'), all.x = TRUE)
pct.lu <- filter(pct.landuse, landuse == 2) %>% select(-c(landuse, n)) %>% rename(pct.lu = pct.landuse)
wide <- merge(wide, pct.lu, by = c('subject_year','season'), all.x = TRUE)
pct.pa <- filter(pct.landuse, landuse %in% c(2,3)) %>% select(-c(landuse, n)) %>% rename(pct.pa = pct.landuse)
wide <- merge(wide, pct.pa, by = c('subject_year','season'), all.x = TRUE) 

# difference in settlement/HF
pct.settlement <- movdata %>% group_by(subject_year, season) %>% summarise(pct.settlement = mean(prop.settlement.250))
wide <- merge(wide, pct.settlement, by = c('subject_year','season'))


##### RF Unsupervised Clustering -- Proximity #####

rf <- randomForest::randomForest(as.numeric(as.factor(SYS)) ~ ag.tod + cover20 + cover2070 + cover70 + slope + ndviCoV + drains + 
                                   prop.settlement.250 + dist2roads.primary + dist2roads.secondary + dist2paedge, 
                                 data = wide, ntree = 1000, importance=TRUE, proximity = TRUE)

# get unique combinations of SYS
options(expressions=1e5)
comp <- as.data.frame(gtools::combinations(n = length(wide$SYS), r = 2, v = wide$SYS, repeats.allowed = FALSE))
comp$comp <- paste0(comp$V1,comp$V2)

# prep proximity matrix
prox.matrix <- rf$proximity
rownames(prox.matrix) <- wide$SYS
colnames(prox.matrix) <- wide$SYS
# transform to long format
prox.m <- reshape2::melt(prox.matrix) %>%
  filter(paste0(Var1,Var2) %in% comp$comp)

# function to create covariates for proximity model
pairwise_comp <- function(x,y,comp,name,FUN){
  require(reshape2)
  require(dplyr)
  t <- cbind(x,y)
  rownames(t) <- wide$SYS
  m <- outer(t[,1],t[,2], FUN)
  m <- melt(m) %>% dplyr::filter(paste0(Var1,Var2) %in% comp) 
}

# difference in ag availability by SYS
ag.m <- pairwise_comp(x = wide$ag.avail.season, y = wide$ag.avail.season, comp = comp$comp, FUN = function(x,y) abs(x-y))
colnames(ag.m)[3] <- 'ag.avail'

# difference in sex
sex.m <- pairwise_comp(x = wide$subject_sex, wide$subject_sex, comp = comp$comp, FUN = function(x,y){
  ifelse(x == y & x == 'male', 'male', ifelse(x == y & x == 'female','female', 'different'))}    )
colnames(sex.m)[3] <- 'sex'

# difference in season
season.m <- pairwise_comp(as.character(wide$season), as.character(wide$season), comp = comp$comp, FUN = function(x,y){
  ifelse(x == y & x == 'wet', 'wet', ifelse(x == y & x == 'dry','dry', 'different'))}    )
colnames(season.m)[3] <- 'season'

# difference in individual
ind.m <- pairwise_comp(as.character(wide$subject_name), as.character(wide$subject_name), comp = comp$comp, FUN = '=='    )
colnames(ind.m)[3] <- 'subject_name'

# difference in year
year.m <- pairwise_comp(as.character(wide$year), as.character(wide$year), comp = comp$comp, FUN = '=='    )
colnames(year.m)[3] <- 'year'

# difference in region
region.m <- pairwise_comp(as.character(wide$region), as.character(wide$region), comp = comp$comp, FUN = function(x,y){
  ifelse(x == y & x == 'masai mara', 'masai mara', ifelse(x == y & x == 'serengeti','serengeti', 'different'))}    )
colnames(region.m)[3] <- 'region'

# difference in pct ag
ag.pct.m <- pairwise_comp(x = wide$pct.ag, y = wide$pct.ag, comp = comp$comp, FUN = function(x,y) abs(x-y))
colnames(ag.pct.m)[3] <- 'pct.ag'

# difference in landuse
up.m <- pairwise_comp(x = wide$pct.up, y = wide$pct.up, comp = comp$comp, FUN = function(x,y) abs(x-y))
colnames(up.m)[3] <- 'pct.up'
lu.m <- pairwise_comp(x = wide$pct.lu, y = wide$pct.lu, comp = comp$comp, FUN = function(x,y) abs(x-y))
colnames(lu.m)[3] <- 'pct.lu'
pa.m <- pairwise_comp(x = wide$pct.pa, y = wide$pct.pa, comp = comp$comp, FUN = function(x,y) abs(x-y))
colnames(pa.m)[3] <- 'pct.pa'

# difference in mean prop.settlement.250
settlement.m <- pairwise_comp(x = wide$pct.settlement, y = wide$pct.settlement, comp = comp$comp, FUN = function(x,y) abs(x-y))
colnames(settlement.m)[3] <- 'pct.settlement'

# Combine into modeling dataframe
prox.df <- merge(prox.m,ind.m) %>% merge(season.m) %>% merge(sex.m) %>% merge(year.m) %>% merge(region.m) %>%
  merge(ag.m) %>% merge(ag.pct.m) %>% merge(up.m) %>% merge(lu.m) %>% merge(pa.m) %>% merge(settlement.m)
prox.df <- filter(prox.df, value > 0.0001) # remove n ~ 2700 values 

prox.df <- prox.df %>% 
  mutate_at(.vars = c('season','sex','subject_name','year','region'), .funs = as.factor)

##### Model Proximity #####
# Assess factors driving proximity between Individual-Season-Years
library(betareg)

## Global Model - with Hypotheses
global <- betareg(value ~ season*subject_name + sex + year + region + season*pct.ag + pct.up + pct.pa + scale(pct.settlement), data = temp)

##############################
##############################


##### Ag Buffer Model #####

### Calculate Buffers ###
# test this lower resolution for selection
buff <- c(1,1000,2000,3000,6000)
labels <- c('1000','2000','3000','gt3000')

cuts <- cut(rsf.ext$dist2pa, breaks=buff, right = FALSE, 
            #labels = buff[2:length(buff)])
            labels = labels)
# add buff cuts labels to RSF dataframe
rsf.ext$buffer <- cuts
rsf.ext %>% group_by(buffer) %>% summarise(m = max(dist2pa))

## Create the buffer dataframe for model fitting
rsf.ext.buff <- filter(rsf.ext, !is.na(buffer)) %>%
  droplevels() 


# relevel factor levels for modeling
rsf.ext.buff$buffer <- relevel(rsf.ext.buff$buffer, 'gt3000') # gt3000
levels(rsf.ext.buff$buffer)
levels(rsf.ext.buff$buffer) = c('gt3000','1000','2000','3000') # dummy coding

rsf.ext.buff$ag <- as.factor(rsf.ext.buff$ag)
levels(rsf.ext.buff$ag) = c('0','1') # dummy coding
levels(rsf.ext.buff$case_) = c('no','yes')


### Fit Ag Buffer Model to Region-level data ###

# Integrate ag selection directly
{tic()
  split <- split(rsf.ext.buff, list(rsf.ext.buff$region, rsf.ext.buff$season)) 
  m.ind.rsf <- lapply(split, function(x)
    glm(case_ ~ ag*buffer, data = x, family = 'binomial')) 
toc()}

# get table of estimates for each individual
id.est.rsf <- lapply(m.ind.rsf, function(x) 
  tab <- x %>% broom::tidy() %>%
    mutate(
      ymin = estimate - 1.96 * std.error,
      ymax = estimate + 1.96 * std.error
    ))
id.est.rsf <- dplyr::bind_rows(id.est.rsf, .id = "RS")
id.est.rsf <- filter(id.est.rsf, term != '(Intercept)')
